# Supplementary material for: The Implementation and Role of Antigen Rapid Test for COVID-19 in Hemodialysis Units
Source: Int J Environ Res Public Health. 2022 Nov 19;19(22):15319. doi: 10.3390/ijerph192215319 (PMC9690273; doi:10.3390/ijerph192215319)
Supplement: Supplementary file 1 [file ijerph-19-15319-s001.zip]

Archive with 1 entries (1 files):
- ijerph-1918406-supplementary.pdf
